# Supplementary material for: Boosting the Photocatalysis of Plasmonic Au-Cu Nanocatalyst by AuCu-TiO2 Interface Derived from O2 Plasma Treatment
Source: Int J Mol Sci. 2023 Jun 22;24(13):10487. doi: 10.3390/ijms241310487 (PMC10342079; doi:10.3390/ijms241310487)
Supplement: Supplementary file 1 [file ijms-24-10487-s001.zip]

Archive with 1 entries (1 files):
- Supporting Material.pdf
